# Supplementary material for: Climatic niche shift and possible future spread of the invasive South African Orchid Disa bracteata in Australia and adjacent areas
Source: PeerJ. 2018 Dec 20;6:e6107. doi: 10.7717/peerj.6107 (PMC6304271; doi:10.7717/peerj.6107)
Supplement: File S1 [file peerj-06-6107-s001.xlsx]

## Sheet: Arkusz1
Loaction	Long	Lat
Africa	24.858	-33.9392
Africa	19.2667	-34.4
Africa	18.3975	-34.0755
Africa	18.4097	-33.9628
Africa	18.4019	-33.935
Africa	18.875	-33.625
Africa	19.5714	-34.6778
Africa	18.375	-34.125
Africa	23.875	-33.875
Africa	22.625	-33.875
Africa	18.875	-34.125
Africa	18.4211	-34.0908
Africa	20.0492	-34.2952
Africa	20.0492	-34.2952
Africa	18.3975	-34.0755
Africa	19.2667	-34.4
Africa	18.3975	-34.0755
Africa	18.3975	-34.0755
Africa	18.4258	-34.0947
Africa	19.5714	-34.6778
Africa	19.0036	-33.1789
Africa	18.875	-33.625
Africa	18.625	-34.125
Africa	23.875	-33.875
Africa	19.125	-33.625
Africa	19.125	-34.375
Africa	18.625	-33.625
Africa	19.875	-34.625
Africa	19.625	-34.625
Africa	19.375	-33.375
Africa	18.375	-33.375
Africa	18.375	-34.125
Africa	19.375	-34.375
Africa	19.625	-34.625
Africa	18.625	-33.375
Africa	19.125	-34.375
Africa	18.875	-34.125
Africa	19.125	-34.375
Africa	22.625	-33.875
Africa	19.125	-34.125
Africa	19.125	-34.375
Africa	19.125	-34.375
Africa	18.375	-34.125
Africa	18.375	-34.125
Africa	18.875	-33.875
Africa	22.625	-34.125
Africa	18.875	-34.375
Africa	19.125	-33.125
Africa	19.125	-34.125
Africa	18.375	-34.125
Africa	18.375	-34.125
Africa	18.375	-34.125
Africa	18.375	-34.125
Africa	18.375	-33.875
Africa	18.375	-33.875
Africa	18.875	-32.125
Africa	18.375	-34.125
Africa	18.375	-34.125
Africa	18.375	-34.125
Africa	18.375	-34.125
Africa	19.125	-33.875
Africa	21.875	-34.125
Africa	18.625	-34.125
Africa	25.625	-33.875
Africa	26.625	-33.375
Africa	19.125	-33.125
Africa	19.125	-33.875
Africa	19.125	-33.875
Africa	19.125	-33.875
Africa	19.125	-34.125
Africa	19.375	-34.375
Africa	19.125	-32.125
Africa	19.125	-34.375
Africa	21.375	-34.125
Africa	19.375	-33.375
Africa	18.375	-33.875
Africa	18.375	-34.125
Africa	20.625	-34.375
Africa	18.625	-33.875
Africa	19.875	-34.375
Africa	18.875	-33.875
Africa	22.625	-33.875
Africa	19.875	-34.375
Africa	20.125	-33.375
Africa	20.375	-34.375
Africa	19.125	-33.375
Africa	20.125	-34.875
Africa	20.375	-34.125
Africa	20.375	-33.875
Africa	18.875	-33.875
Africa	18.875	-33.875
Africa	18.875	-34.375
Africa	19.125	-33.875
Africa	23.375	-34.125
Africa	22.375	-33.875
Africa	19.375	-34.125
Africa	22.625	-33.875
Africa	18.875	-34.375
Africa	21.625	-33.875
Africa	18.875	-34.125
Africa	21.375	-33.625
Africa	18.875	-34.375
Africa	19.625	-34.375
Africa	19.375	-34.375
Africa	18.375	-33.875
Africa	19.875	-34.125
Africa	18.625	-33.625
Africa	20.375	-34.125
Africa	18.375	-34.375
Africa	18.375	-34.125
Africa	18.375	-34.125
Africa	18.375	-33.875
Africa	18.875	-33.875
Africa	19.875	-34.625
Africa	19.125	-33.625
Africa	19.375	-33.625
Africa	19.375	-33.625
Africa	19.375	-34.375
Africa	18.625	-34.125
Africa	19.375	-34.375
Africa	23.375	-34.125
Africa	19.375	-33.375
Africa	18.625	-33.875
Africa	18.375	-33.875
Africa	18.375	-33.875
Africa	20.625	-33.875
Africa	19.375	-34.375
Africa	19.125	-34.125
Africa	19.125	-34.375
Africa	19.125	-33.875
Africa	19.125	-33.875
Africa	19.375	-34.125
Africa	18.375	-34.125
Africa	18.875	-33.875
Africa	19.375	-33.375
Africa	19.125	-33.625
Africa	23.375	-33.875
Africa	18.625	-33.375
Africa	18.875	-34.375
Africa	18.375	-34.125
Africa	18.875	-33.875
Africa	22.625	-33.875
Africa	18.875	-33.875
Africa	23.125	-33.875
Africa	22.625	-33.875
Africa	23.125	-33.875
Africa	19.125	-34.125
Africa	19.125	-34.125
Africa	21.375	-34.125
Africa	18.375	-33.875
Africa	18.875	-33.875
Africa	20.375	-34.375
Africa	18.875	-33.875
Africa	18.375	-33.875
Africa	26.375	-33.375
Africa	26.375	-33.375
Africa	18.625	-33.625
Africa	19.125	-32.625
Africa	18.875	-34.375
Africa	21.375	-34.125
Africa	18.625	-34.125
Africa	26.875	-33.375
Africa	23.125	-34.125
Africa	18.375	-33.875
Africa	19.875	-34.625
Africa	23.875	-33.875
Africa	19.375	-33.375
Africa	18.625	-33.875
Africa	26.375	-33.375
Africa	18.375	-33.625
Africa	18.625	-33.875
Africa	18.375	-34.125
Africa	25.375	-33.875
Africa	24.875	-34.125
Africa	21.125	-33.875
Africa	20.625	-33.875
Africa	26.375	-33.375
Africa	24.875	-34.125
Africa	23.125	-34.125
Africa	21.625	-34.125
Africa	21.375	-33.875
Africa	18.875	-34.125
Africa	18.875	-34.125
Australia	138.684	-34.9708
Australia	138.709	-34.9592
Australia	138.808	-34.9667
Australia	138.717	-34.9833
Australia	138.578	-35.2914
Australia	137.157	-35.7631
Australia	138.596	-35.4542
Australia	138.726	-34.8422
Australia	139.098	-35.0097
Australia	138.809	-34.9654
Australia	139.406	-35.3007
Australia	140.598	-37.6336
Australia	138.627	-35.5401
Australia	138.7	-35.0833
Australia	138.208	-33.1519
Australia	146.418	-41.2319
Australia	146.033	-41.1
Australia	147.418	-41.0319
Australia	145.285	-38.133
Australia	143.778	-37.8338
Australia	141.585	-37.5108
Australia	144.251	-38.3722
Australia	144.314	-37.6842
Australia	141.882	-37.6754
Australia	141.337	-37.7557
Australia	145.096	-37.7504
Australia	144.313	-37.6856
Australia	145.433	-38.375
Australia	140.981	-37.9897
Australia	116.042	-32.0114
Australia	121.819	-33.7239
Australia	115.833	-33.1167
Australia	117.967	-35.1167
Australia	118.085	-34.6023
Australia	116.4	-31.3167
Australia	120.189	-33.7015
Australia	117.883	-35.0167
Australia	115.962	-31.7458
Australia	116.129	-31.4807
Australia	119.15	-34.38
Australia	116.592	-35.0306
Australia	115.185	-34.144
Australia	115.75	-32.8197
Australia	138.815	-34.6422
Australia	138.817	-34.6567
Australia	138.806	-34.6571
Australia	138.809	-34.6513
Australia	138.772	-34.6536
Australia	138.814	-34.6659
Australia	139.013	-34.5859
Australia	138.719	-34.8834
Australia	138.723	-34.8247
Australia	138.842	-34.8379
Australia	138.586	-35.0387
Australia	138.6	-35.4584
Australia	138.695	-35.0856
Australia	138.695	-35.0856
Australia	138.738	-34.8391
Australia	138.682	-35.2661
Australia	138.737	-35.4136
Australia	138.555	-35.1584
Australia	138.655	-34.9753
Australia	138.654	-34.9751
Australia	138.654	-34.9766
Australia	138.652	-34.9752
Australia	138.65	-34.9757
Australia	138.65	-34.9766
Australia	138.648	-34.9759
Australia	138.647	-34.9747
Australia	138.644	-34.9725
Australia	137.09	-35.9544
Australia	138.709	-34.9592
Australia	138.578	-35.2914
Australia	138.721	-35.0842
Australia	138.208	-33.1519
Australia	138.717	-34.8869
Australia	138.963	-34.4189
Australia	138.648	-34.9758
Australia	115.721	-33.153
Australia	138.794	-34.7689
Australia	138.854	-34.6804
Australia	138.854	-34.6803
Australia	138.851	-34.6742
Australia	138.851	-34.6766
Australia	138.828	-34.8105
Australia	138.827	-34.8149
Australia	138.827	-34.8142
Australia	138.824	-34.7202
Australia	138.824	-34.7193
Australia	138.824	-34.72
Australia	138.836	-34.7045
Australia	138.67	-35.0277
Australia	138.255	-35.6272
Australia	142.593	-37.6397
Australia	138.805	-34.6501
Australia	138.968	-34.7921
Australia	139.04	-34.8177
Australia	138.938	-34.9926
Australia	139.028	-34.5843
Australia	138.687	-35.1244
Australia	138.678	-35.1096
Australia	138.672	-35.1025
Australia	138.674	-35.1317
Australia	138.65	-34.9763
Australia	139.021	-34.5716
Australia	138.846	-34.6376
Australia	138.85	-34.6383
Australia	138.848	-34.6176
Australia	138.794	-34.7689
Australia	138.714	-35.3424
Australia	138.655	-34.9739
Australia	138.65	-34.9714
Australia	138.604	-35.0334
Australia	138.484	-35.468
Australia	138.85	-35.4233
Australia	138.776	-35.4542
Australia	138.791	-35.3451
Australia	138.736	-35.4068
Australia	138.799	-35.4187
Australia	138.836	-34.7045
Australia	138.674	-35.255
Australia	138.76	-35.0354
Australia	138.854	-34.6803
Australia	138.837	-34.7175
Australia	138.837	-34.7189
Australia	138.829	-34.8081
Australia	138.827	-34.808
Australia	138.824	-34.7202
Australia	138.824	-34.7193
Australia	138.824	-34.72
Australia	139.024	-34.7395
Australia	139.021	-34.7382
Australia	139.023	-34.7377
Australia	139.022	-34.7381
Australia	139.025	-34.7379
Australia	139.016	-34.7369
Australia	139.021	-34.7379
Australia	139.018	-34.7371
Australia	139.02	-34.7372
Australia	138.78	-34.9939
Australia	137.555	-35.7637
Australia	139.096	-35.011
Australia	138.765	-34.9123
Australia	140.817	-37.4987
Australia	140.918	-37.5728
Australia	140.921	-37.569
Australia	140.919	-37.5698
Australia	140.921	-37.5689
Australia	140.919	-37.572
Australia	140.922	-37.5716
Australia	140.924	-37.5677
Australia	138.862	-34.6164
Australia	140.915	-37.5829
Australia	140.915	-37.5827
Australia	140.701	-37.3569
Australia	140.701	-37.3571
Australia	140.699	-37.3551
Australia	140.699	-37.355
Australia	140.699	-37.3551
Australia	140.836	-37.5105
Australia	140.836	-37.5107
Australia	140.699	-37.3551
Australia	138.656	-34.9735
Australia	138.963	-34.4195
Australia	138.655	-34.9743
Australia	138.65	-34.9758
Australia	138.648	-34.9722
Australia	138.649	-34.9731
Australia	138.649	-34.9724
Australia	138.645	-34.9727
Australia	138.67	-35.0277
Australia	121.777	-33.6003
Australia	115.669	-33.6358
Australia	142.593	-37.6397
Australia	146.418	-41.2319
Australia	144.314	-37.6842
Australia	116.99	-33.7522
Australia	118.085	-34.6022
Australia	138.595	-35.0473
Australia	138.71	-35.396
Australia	138.748	-34.9179
Australia	138.558	-35.368
Australia	138.552	-35.368
Australia	138.557	-35.3685
Australia	138.842	-34.6952
Australia	138.716	-35.0517
Australia	139.031	-34.5822
Australia	138.595	-35.0473
Australia	138.71	-35.396
Australia	138.748	-34.9179
Australia	138.596	-35.0316
Australia	138.602	-35.0311
Australia	138.485	-35.4719
Australia	138.853	-34.7718
Australia	138.78	-34.8095
Australia	138.78	-34.8095
Australia	138.742	-35.032
Australia	138.82	-35.3798
Australia	138.637	-35.0032
Australia	138.718	-34.9887
Australia	138.673	-35.3156
Australia	138.67	-35.3265
Australia	138.55	-35.3671
Australia	138.958	-34.657
Australia	138.761	-35.0352
Australia	138.937	-35.0149
Australia	138.858	-34.642
Australia	138.782	-34.9949
Australia	138.846	-34.6279
Australia	139.037	-34.8149
Australia	139.037	-34.8221
Australia	138.742	-34.8104
Australia	138.743	-34.8086
Australia	138.759	-34.8942
Australia	121.819	-33.7239
Australia	115.727	-31.634
Australia	115.917	-34.5125
Australia	115.717	-32.7172
Australia	115.831	-31.8133
Australia	116.828	-34.1041
Australia	117.136	-32.9532
Australia	119.129	-33.5659
Australia	115.7	-32.6755
Australia	115.962	-31.7458
Australia	116.755	-34.2974
Australia	116.067	-34.2872
Australia	116.27	-33.1971
Australia	120.189	-33.7015
Australia	116.129	-31.4807
Australia	116.129	-33.4632
Australia	116.173	-33.706
Australia	116.488	-33.4518
Australia	117.702	-34.3079
Australia	116.99	-33.7521
Australia	117.863	-34.6818
Australia	138.684	-34.9708
Australia	138.577	-35.0343
Australia	140.982	-37.9884
Australia	138.596	-35.4542
Australia	137.159	-35.7618
Australia	139.098	-35.0097
Australia	138.726	-34.8422
Australia	138.627	-35.5401
Australia	140.598	-37.6336
Australia	140.506	-37.6404
Australia	138.51	-34.9492
Australia	138.594	-35.0486
Australia	138.794	-34.7689
Australia	138.836	-34.7044
Australia	138.747	-34.9194
Australia	138.708	-35.3975
Australia	138.67	-35.0275
Australia	138.695	-35.1061
Australia	144.314	-37.6842
Australia	138.693	-35.0956
Australia	138.591	-35.0314
Australia	138.677	-34.9739
Australia	140.598	-37.6338
Australia	138.703	-34.9692
Australia	138.252	-35.6295
Australia	138.252	-35.6307
Australia	138.989	-34.5743
Australia	138.995	-34.5671
Australia	138.895	-34.5832
Australia	138.76	-35.0534
Australia	138.485	-35.4726
Australia	138.852	-34.7717
Australia	138.853	-34.7715
Australia	138.879	-34.7298
Australia	138.879	-34.7298
Australia	138.78	-34.8105
Australia	138.781	-34.8104
Australia	138.991	-34.7799
Australia	138.99	-34.7779
Australia	138.977	-34.7758
Australia	138.969	-34.7942
Australia	138.927	-34.8586
Australia	138.92	-34.8371
Australia	138.916	-34.8456
Australia	138.915	-34.8465
Australia	138.912	-34.8329
Australia	138.906	-34.8549
Australia	138.671	-35.0246
Australia	138.822	-34.6961
Australia	138.753	-34.9896
Australia	138.699	-34.9661
Australia	138.674	-35.3091
Australia	139.029	-34.6813
Australia	139.017	-34.5567
Australia	138.853	-34.7574
Australia	139.02	-34.5554
Australia	138.909	-34.7348
Australia	138.785	-34.7943
Australia	138.687	-35.1819
Australia	138.805	-34.6493
Australia	138.675	-35.1345
Australia	138.783	-35.0003
Australia	138.723	-35.0844
Australia	138.727	-35.0864
Australia	138.726	-35.0932
Australia	138.677	-35.0097
Australia	138.849	-34.8689
Australia	138.826	-34.7681
Australia	138.838	-34.7807
Australia	138.839	-34.7643
Australia	138.962	-34.7463
Australia	138.969	-34.7816
Australia	138.986	-34.761
Australia	138.506	-35.421
Australia	138.77	-35.0388
Australia	138.709	-35.0324
Australia	138.67	-35.0247
Australia	138.594	-35.0505
Australia	140.598	-37.6338
Australia	138.803	-35.4158
Australia	138.803	-35.4156
Australia	138.775	-35.4541
Australia	138.82	-35.4246
Australia	138.808	-35.4205
Australia	138.736	-35.4065
Australia	138.79	-35.3095
Australia	138.791	-35.3097
Australia	139.362	-35.7374
Australia	138.767	-35.4107
Australia	138.714	-35.2146
Australia	138.732	-34.9072
Australia	138.237	-35.6086
Australia	138.71	-34.9667
Australia	138.653	-35.0189
Australia	138.771	-34.8696
Australia	138.845	-34.6437
Australia	138.733	-34.8319
Australia	138.662	-35.0819
Australia	138.679	-35.3038
Australia	138.603	-35.4465
Australia	138.702	-35.0292
Australia	138.146	-35.6191
Australia	138.13	-35.6292
Australia	139.122	-34.6835
Australia	138.92	-34.5797
Australia	139.166	-34.7049
Australia	139.161	-34.7024
Australia	138.6	-35.1838
Australia	138.757	-34.7904
Australia	138.766	-35.0191
Australia	138.819	-35.2149
Australia	138.825	-35.1629
Australia	138.679	-35.0367
Australia	138.731	-34.8892
Australia	138.711	-35.0321
Australia	138.713	-34.9841
Australia	138.825	-34.6931
Australia	138.734	-34.8883
Australia	138.918	-34.8339
Australia	138.915	-34.8329
Australia	138.912	-34.8374
Australia	138.911	-34.8487
Australia	138.796	-35.3091
Australia	138.733	-34.8838
Australia	138.941	-34.7543
Australia	138.208	-35.6552
Australia	138.735	-34.8787
Australia	139.021	-34.5895
Australia	138.71	-35.3364
Australia	138.693	-34.9017
Australia	138.688	-34.9844
Australia	138.684	-35.0857
Australia	138.67	-35.0827
Australia	138.664	-35.0229
Australia	138.579	-35.1702
Australia	138.806	-34.7866
Australia	138.851	-34.7578
Australia	138.851	-34.7578
Australia	138.838	-34.76
Australia	139.019	-34.7376
Australia	138.676	-35.1719
Australia	138.689	-35.1919
Australia	138.679	-35.1882
Australia	138.678	-35.1896
Australia	138.694	-35.1852
Australia	138.688	-35.1851
Australia	138.816	-34.6451
Australia	138.816	-34.6451
Australia	138.78	-34.9965
Australia	138.781	-34.9981
Australia	138.742	-35.0661
Australia	138.824	-34.8201
Australia	138.71	-35.0914
Australia	138.734	-35.0633
Australia	138.676	-35.1165
Australia	138.692	-35.0997
Australia	138.732	-35.0901
Australia	138.705	-35.3333
Australia	138.531	-35.4536
Australia	138.672	-34.931
Australia	139.99	-37.2527
Australia	138.828	-34.7006
Australia	138.838	-34.7672
Australia	138.8	-34.7146
Australia	138.838	-34.7201
Australia	139.023	-34.7517
Australia	138.978	-34.7672
Australia	139.01	-34.6912
Australia	138.987	-34.751
Australia	138.836	-34.6405
Australia	138.836	-34.6392
Australia	138.886	-34.7492
Australia	138.889	-34.7523
Australia	138.885	-34.7524
Australia	138.887	-34.7837
Australia	138.73	-34.8887
Australia	138.711	-35.3339
Australia	138.714	-34.984
Australia	138.712	-35.034
Australia	138.706	-35.0788
Australia	138.708	-34.9719
Australia	138.693	-34.9018
Australia	138.689	-34.9813
Australia	138.677	-35.0129
Australia	138.676	-35.022
Australia	138.671	-35.0825
Australia	138.671	-35.0825
Australia	138.591	-35.0338
Australia	138.237	-35.6085
Australia	139	-34.75
Australia	138.818	-34.6902
Australia	138.829	-34.7124
Australia	138.741	-34.8253
Australia	138.429	-35.451
Australia	138.718	-34.8943
Australia	145.285	-38.133
Australia	139.161	-34.7104
Australia	139.172	-34.7156
Australia	138.639	-35.2769
Australia	138.595	-35.0329
Australia	138.595	-35.0329
Australia	138.595	-35.0474
Australia	138.594	-35.0337
Australia	138.594	-35.0482
Australia	138.594	-35.0474
Australia	138.593	-35.0337
Australia	138.594	-35.0346
Australia	138.593	-35.0346
Australia	138.592	-35.0418
Australia	138.7	-35.0779
Australia	138.589	-35.041
Australia	138.586	-35.0354
Australia	138.585	-35.0354
Australia	138.585	-35.0354
Australia	138.585	-35.0362
Australia	138.584	-35.0362
Australia	138.584	-35.0362
Australia	138.584	-35.0362
Australia	138.582	-35.0371
Australia	138.579	-35.0354
Australia	138.577	-35.0362
Australia	138.577	-35.0362
Australia	138.843	-34.6721
Australia	138.694	-35.1852
Australia	138.793	-34.7654
Australia	138.677	-35.0808
Australia	138.702	-34.9355
Australia	138.734	-34.8781
Australia	138.992	-34.781
Australia	139.021	-34.6778
Australia	139.02	-34.748
Australia	139.033	-34.6858
Australia	138.945	-34.7719
Australia	138.676	-35.1723
Australia	138.77	-34.6232
Australia	138.737	-35.1489
Australia	138.78	-35.0004
Australia	138.85	-34.6831
Australia	138.797	-34.8282
Australia	138.802	-34.8337
Australia	138.877	-34.6745
Australia	138.829	-34.8134
Australia	138.857	-34.676
Australia	138.855	-34.666
Australia	138.855	-34.666
Australia	138.866	-34.6788
Australia	138.873	-34.6722
Australia	138.905	-34.7079
Australia	138.821	-34.7155
Australia	138.702	-34.9353
Australia	138.678	-35.2694
Australia	138.597	-35.4546
Australia	138.264	-35.6138
Australia	138.16	-35.617
Australia	138.806	-34.646
Australia	138.908	-34.8648
Australia	138.611	-33.9862
Australia	138.901	-34.7623
Australia	138.846	-34.6873
Australia	138.846	-34.6873
Australia	138.712	-35.1936
Australia	138.979	-34.7712
Australia	138.812	-34.7271
Australia	138.88	-34.6895
Australia	138.743	-35.4144
Australia	138.743	-35.4144
Australia	138.744	-34.8371
Australia	138.744	-34.8371
Australia	138.697	-34.9549
Australia	141.585	-37.5108
Australia	138.809	-34.9654
Australia	144.251	-38.3722
Australia	144.726	-37.5875
Australia	141.882	-37.6754
Australia	145.562	-38.6217
Australia	144.313	-37.6856
Australia	138.7	-35.0833
Australia	144.313	-37.6856
Australia	144.313	-37.6856
Australia	144.313	-37.6856
Australia	145.433	-38.375
Australia	144.51	-36.8542
Australia	140.981	-37.9897
Australia	140.981	-37.9897
Australia	122.1	-33.8275
Australia	122.1	-33.8275
Australia	147.418	-41.0319
Australia	121.833	-33.7
Australia	118.617	-34.3333
Australia	121.833	-33.7
Australia	118.617	-34.3333
Australia	117.783	-35.0167
Australia	117.783	-35.0167
Australia	138.6	-35.0333
Australia	144.313	-37.6856
Australia	118.117	-34.3667
Australia	138.934	-34.6987
Australia	140.934	-37.5654
Australia	139.073	-34.6244
Australia	138.767	-34.8
Australia	138.533	-35.5833
Australia	138.733	-35
Australia	118.117	-34.3667
Australia	138.672	-35.074
Australia	138.601	-35.0321
Australia	138.601	-35.0321
Australia	138.724	-35.0626
Australia	138.601	-35.0321
Australia	117.144	-35.0128
Australia	138.809	-34.9654
Australia	138.758	-34.7593
Australia	138.678	-34.9731
Australia	138.734	-35.2581
Australia	138.602	-35.1696
Australia	138.927	-35.1884
Australia	138.657	-34.9736
Australia	140.819	-37.4971
Australia	139.012	-34.7248
Australia	138.676	-35.1694
Australia	138.81	-34.8295
Australia	138.713	-35.1054
Australia	138.991	-34.7797
Australia	138.969	-34.7113
Australia	138.971	-34.7407
Australia	138.927	-34.7368
Australia	138.953	-34.7754
Australia	138.686	-35.186
Australia	116.733	-34.9833
Australia	117.518	-35.0025
Australia	118.117	-34.3667
Australia	117.486	-34.3033
Australia	116.4	-31.3167
Australia	117.553	-34.4264
Australia	115.683	-33.4167
Australia	115.462	-33.625
Australia	118.008	-34.8103
Australia	115.185	-34.1436
Australia	115.75	-32.8197
Australia	115.8	-32.0833
Australia	117.308	-34.8417
Australia	119.516	-34.1875
Australia	119.15	-34.3833
Australia	116.733	-34.9833
Australia	117.95	-34.6833
Australia	115.883	-32.9167
Australia	116.167	-32.25
Australia	117.518	-35.0025
Australia	117.518	-35.0025
Australia	117.05	-34.9667
Australia	115.733	-33.4667
Australia	117.518	-35.0025
Australia	117.518	-35.0025
Australia	116.592	-35.0306
Australia	118.085	-34.6023
Australia	117.95	-34.6833
Australia	115.984	-31.9162
